# Supplementary material for: Exploring the Potential of Biomimetic Peptides in Targeting Fibrillar and Filamentous Alpha-Synuclein—An In Silico and Experimental Approach to Parkinson’s Disease
Source: Biomimetics (Basel). 2024 Nov 18;9(11):705. doi: 10.3390/biomimetics9110705 (PMC11591946; doi:10.3390/biomimetics9110705)
Supplement: Supplementary file 1 [file biomimetics-09-00705-s001.zip]

Archive with 1 entries (1 files):
- biomimetics-3275219-supplementary.pdf
